# Supplementary material for: Understanding the Experience of Long COVID Symptoms in Hospitalized and Non-Hospitalized Individuals: A Random, Cross-Sectional Survey Study
Source: Healthcare (Basel). 2023 May 3;11(9):1309. doi: 10.3390/healthcare11091309 (PMC10178853; doi:10.3390/healthcare11091309)
Supplement: Supplementary file 1 [file healthcare-11-01309-s001.zip]

Archive with 1 entries (1 files):
- healthcare-2327769-supplementary.pdf
